# Supplementary material for: Imaging the influence of peripheral TRPV1-signaling on cerebral nociceptive processing applying fMRI-based graph theory in a resiniferatoxin rat model
Source: PLoS One. 2022 Apr 28;17(4):e0266669. doi: 10.1371/journal.pone.0266669 (PMC9049522; doi:10.1371/journal.pone.0266669)
Supplement: S1 Data — (XLSX) [file pone.0266669.s005.xlsx]

## Sheet: ResponseAmplitude_DataRep
Data shows mean BOLD response amplitude (as percent change from baseline)
Mean
RTX		T40	T42	T44	T46	T48	T50	T52	T54
	Brain Total	0.183231	0.0941553	0.0799328	0.144749	0.100834	0.10598	0.107233	0.161677		Figure 2
	Pons	0.357354	0.210811	0.19554	0.285034	0.0671516	0.144326	0.105569	0.161346		Figure 4
	Tegmentum	0.237316	0.0314707	0.122719	0.18753	0.0221023	0.0608136	0.0878548	0.160923
	Inferior Colliculi	0.13596	0.148512	0.0438456	0.161387	0.00367502	0.0700087	0.0537633	0.30545
	Superior Colliculi	0.0538637	0.0375397	0.0141051	0.0954563	0.015593	0.0313809	0.0368018	0.147074
	Gigantocellular Nucleus	0.389596	0.265257	0.0892972	0.391734	0.43222	0.369607	0.285742	0.0703066
	Medulla	0.28765	0.316994	0.119349	0.0702417	0.566154	0.402192	0.355719	0.200801
	Lateral Thalamus	0.0418445	0.014025	0.03026	0.00220401	0.0146262	0.0348522	0.0231188	0.0788946
	Medial Thalamus	0.0327593	0.0267993	0.0180602	0	0.0271729	0.0123651	0.0176908	0.0517443
	Secondary Somatosensory Cortex	0.0603579	0.0456796	0.0556154	0.143452	0.0509069	0.0412683	0.166866	0.154644
	Primary Somatosensory Cortex	0.271651	0.124098	0.010467	0.109663	0.0689872	0.144973	0.106153	0.194856
	Insular Cortex	0.100904	0.0632759	0.104521	0.251211	0.0416244	0.114568	0.0566196	0.168641
	Cingulate Cortex	0.282182	0.251805	0.0604246	0.184992	0.196726	0.11119	0.0243289	0.42467
	Association Cortex	0.174726	0.125737	0.0732271	0.0992909	0.0701219	0.0611135	0.127319	0.172762
	Hypothalamus	0.130528	0.0437585	0.0516094	0.186828	0.0476127	0.0586869	0.124486	0.127335
	PAG	0.0715975	0.024487	0.0324933	0.127015	0.041779	0.0646216	0.0565571	0.15874
	Caudate putamen	0.0963309	0.0619693	0.0158685	0.165492	0.0302603	0.0898835	0.0597526	0.093523
	Cerebellum	1.16847	0.537221	0.790199	1.16889	0.480997	0.724055	0.752286	0.627516
Baseline	Brain Total	0.077273	0.138297	0.112209	0.0866931	0.191681	0.386654	0.605243	0.792194		Figure 2
	Pons	0.112116	0.200221	0.133932	0.119465	0.155904	0.126608	0.128793	0.206385		Figure 4
	Tegmentum	0.0518395	0.0823561	0.094746	0.126423	0.0871403	0.115915	0.230938	0.20314
	Inferior Colliculi	0.0550275	0.152633	0.0780183	0.0951501	0.145586	0.62611	0.497318	0.977686
	Superior Colliculi	0.0440147	0.0774287	0.10212	0.0719144	0.116506	0.347968	0.334418	0.52975
	Gigantocellular Nucleus	0.295064	0.169518	0.207056	0.236635	0.233085	0.268039	0.331692	0.452055
	Medulla	0.29237	0.05315	0.223894	0.0977985	0.307287	0.825024	1.27915	1.92094
	Lateral Thalamus	0.0258175	0.0275013	0.0658865	0.048272	0.100326	0.196839	0.34408	0.585781
	Medial Thalamus	0.0187489	0.0221421	0.0639796	0.0331588	0.0958502	0.297662	0.450683	0.575649
	Secondary Somatosensory Cortex	0.0456725	0.0234539	0.0749877	0.0514652	0.295137	0.532441	0.635382	1.03055
	Primary Somatosensory Cortex	0.0538679	0.122332	0.107276	0.0885243	0.174559	0.404981	0.583068	0.903601
	Insular Cortex	0.0641145	0.12471	0.158644	0.0952659	0.340175	0.355905	0.676094	1.07583
	Cingulate Cortex	0.123437	0.181101	0.156304	0.117533	0.315773	0.714049	1.08254	1.5552
	Association Cortex	0.0795996	0.116522	0.0986724	0.073988	0.155161	0.327479	0.576102	0.804737
	Hypothalamus	0.0282507	0.032747	0.0621579	0.0430267	0.171162	0.225068	0.294954	0.319546
	PAG	0.0626906	0.0608482	0.133236	0.156793	0.124937	0.191261	0.294248	0.443125
	Caudate putamen	0.0641434	0.0579425	0.12888	0.138582	0.30104	0.374776	0.430043	0.599002
	Cerebellum	0.491198	0.672011	0.716434	0.613163	0.838647	1.62056	1.78522	2.09746
Standard error of the mean		T40	T42	T44	T46	T48	T50	T52	T54
RTX	Brain Total	0.049858	0.0214324	0.0153694	0.01619	0.0287939	0.034939	0.03084	0.039897		Figure 2
	Pons	0.19045	0.135448	0.15155	0.145047	0.046837	0.0832857	0.0797137	0.0954137		Figure 4
	Tegmentum	0.083395	0.0194407	0.0778713	0.0821313	0.0147269	0.044812	0.0546937	0.073691
n=	Inferior Colliculi	0.0527577	0.072932	0.0438457	0.092495	0.00367503	0.050861	0.028337	0.133472
9	Superior Colliculi	0.0293452	0.027061	0.0141051	0.0439183	0.015593	0.0313809	0.0272915	0.064584
	Gigantocellular Nucleus	0.220261	0.126084	0.0593743	0.169713	0.162477	0.132071	0.147065	0.0580563
	Medulla	0.127667	0.163043	0.0889133	0.0702417	0.296135	0.15092	0.235042	0.107757
	Lateral Thalamus	0.0190518	0.011495	0.022744	0.00220401	0.0130527	0.0302961	0.0119702	0.0366207
	Medial Thalamus	0.0185927	0.0153547	0.0129748	0	0.0193872	0.0105372	0.0136529	0.0274214
	Secondary Somatosensory Cortex	0.0429497	0.0292002	0.0370107	0.0809943	0.0325255	0.0274032	0.115195	0.0741453
	Primary Somatosensory Cortex	0.247336	0.0684193	0.00767873	0.0378803	0.0276894	0.132876	0.0671257	0.0607063
	Insular Cortex	0.03606	0.0262307	0.0543673	0.127395	0.0275733	0.0639823	0.0430487	0.07777
	Cingulate Cortex	0.199162	0.113006	0.035088	0.0865133	0.0737123	0.0444053	0.0166944	0.157795
	Association Cortex	0.108571	0.05204	0.0314624	0.0258611	0.0238579	0.0273084	0.0731507	0.0503403
	Hypothalamus	0.041868	0.0164604	0.0204939	0.141489	0.0268328	0.0452307	0.058448	0.061765
	PAG	0.040759	0.0210618	0.0324933	0.0669837	0.0276421	0.043658	0.0300525	0.0664893
	Caudate putamen	0.0319025	0.0214138	0.0158685	0.0947283	0.0201752	0.0599113	0.0324931	0.041788
	Cerebellum	0.309439	0.167164	0.216079	0.3361	0.214435	0.255732	0.193354	0.135766
Baseline	Brain Total	0.0183263	0.0325915	0.026133	0.0209006	0.0464814	0.0491649	0.0648144	0.0786197		Figure 2
	Pons	0.0616939	0.089351	0.0626424	0.067791	0.0717926	0.0572655	0.0469024	0.084231		Figure 4
	Tegmentum	0.0220623	0.0278951	0.0449093	0.0460616	0.0376376	0.04397	0.0422826	0.0429869
n=	Inferior Colliculi	0.0278023	0.0539723	0.0541943	0.0614457	0.044263	0.147362	0.107031	0.190585
18	Superior Colliculi	0.0146134	0.040652	0.0474021	0.0356865	0.0372761	0.0727941	0.0539848	0.059244
	Gigantocellular Nucleus	0.130702	0.0622499	0.123045	0.11076	0.100476	0.160955	0.15767	0.290682
	Medulla	0.106805	0.032406	0.105721	0.0472715	0.129515	0.335053	0.477768	0.836771
	Lateral Thalamus	0.0126031	0.0140744	0.0304996	0.0330966	0.0483223	0.0517291	0.0584292	0.0925808
	Medial Thalamus	0.012072	0.0123528	0.0355653	0.0294406	0.0392027	0.0883634	0.070346	0.116763
	Secondary Somatosensory Cortex	0.0263355	0.0142989	0.0363934	0.0283531	0.104346	0.10479	0.0637476	0.166856
	Primary Somatosensory Cortex	0.020516	0.0333571	0.0442031	0.033676	0.0511952	0.0651745	0.0740331	0.11771
	Insular Cortex	0.0313951	0.0538009	0.0508839	0.0371542	0.107198	0.0718609	0.0770876	0.124611
	Cingulate Cortex	0.0672345	0.049196	0.0488717	0.0445663	0.103207	0.0999731	0.1556	0.280057
	Association Cortex	0.020872	0.023498	0.0219924	0.0260569	0.0579278	0.0513162	0.0738498	0.0868681
	Hypothalamus	0.0108881	0.0152644	0.0169268	0.0182396	0.0419625	0.0736004	0.0575748	0.0807294
	PAG	0.0316609	0.0258846	0.0589791	0.0550308	0.048463	0.0608934	0.0502244	0.052428
	Caudate putamen	0.0186777	0.0202034	0.0509744	0.0900401	0.0825769	0.101416	0.0537995	0.0710305
	Cerebellum	0.0950359	0.258792	0.176035	0.152961	0.20431	0.248326	0.224384	0.308735
Standard deviation		T40	T42	T44	T46	T48	T50	T52	T54
RTX	Brain Total	0.149574	0.0642972	0.0461083	0.0485699	0.0863816	0.104817	0.0925201	0.119691		Figure 2
	Pons	0.571351	0.406343	0.45465	0.43514	0.140511	0.249857	0.239141	0.286241		Figure 4
	Tegmentum	0.250185	0.0583222	0.233614	0.246394	0.0441808	0.134436	0.164081	0.221073
n=	Inferior Colliculi	0.158273	0.218796	0.131537	0.277485	0.0110251	0.152583	0.085011	0.400417
9	Superior Colliculi	0.0880356	0.0811831	0.0423153	0.131755	0.0467789	0.0941426	0.0818746	0.193752
	Gigantocellular Nucleus	0.660782	0.378253	0.178123	0.509138	0.487432	0.396212	0.441195	0.174169
	Medulla	0.383002	0.489128	0.26674	0.210725	0.888406	0.452759	0.705125	0.32327
	Lateral Thalamus	0.0571555	0.034485	0.0682319	0.00661202	0.039158	0.0908882	0.0359106	0.109862
	Medial Thalamus	0.0557782	0.0460641	0.0389245	0	0.0581616	0.0316117	0.0409587	0.0822641
	Secondary Somatosensory Cortex	0.128849	0.0876006	0.111032	0.242983	0.0975766	0.0822097	0.345586	0.222436
	Primary Somatosensory Cortex	0.742007	0.205258	0.0230362	0.113641	0.0830682	0.398627	0.201377	0.182119
	Insular Cortex	0.10818	0.0786921	0.163102	0.382184	0.0827199	0.191947	0.129146	0.23331
	Cingulate Cortex	0.597487	0.339018	0.105264	0.25954	0.221137	0.133216	0.0500831	0.473385
	Association Cortex	0.325714	0.15612	0.0943871	0.0775834	0.0715737	0.0819251	0.219452	0.151021
	Hypothalamus	0.125604	0.0493812	0.0614817	0.424467	0.0804984	0.135692	0.175344	0.185295
	PAG	0.122277	0.0631855	0.0974798	0.200951	0.0829264	0.130974	0.0901574	0.199468
	Caudate putamen	0.0957074	0.0642413	0.0476056	0.284185	0.0605255	0.179734	0.0974792	0.125364
	Cerebellum	0.928317	0.501492	0.648237	1.0083	0.643306	0.767195	0.580063	0.407297
Baseline	Brain Total	0.0777517	0.138274	0.110873	0.0886739	0.197204	0.208589	0.274984	0.333555		Figure 2
	Pons	0.261745	0.379084	0.265769	0.287613	0.30459	0.242957	0.19899	0.357362		Figure 4
	Tegmentum	0.0936026	0.118349	0.190534	0.195423	0.159683	0.186549	0.17939	0.182378
n=	Inferior Colliculi	0.117955	0.228985	0.229927	0.260692	0.187792	0.625204	0.454092	0.808585
18	Superior Colliculi	0.0619993	0.172472	0.20111	0.151405	0.158149	0.308839	0.229038	0.251351
	Gigantocellular Nucleus	0.554521	0.264104	0.522034	0.469916	0.426284	0.682876	0.668939	1.23326
	Medulla	0.453135	0.137487	0.448538	0.200556	0.549485	1.42151	2.027	3.55012
	Lateral Thalamus	0.0534703	0.0597128	0.129399	0.140417	0.205014	0.219468	0.247894	0.392787
	Medial Thalamus	0.0512173	0.0524084	0.150891	0.124906	0.166323	0.374894	0.298453	0.495382
	Secondary Somatosensory Cortex	0.111732	0.0606651	0.154404	0.120292	0.442704	0.444588	0.270458	0.70791
	Primary Somatosensory Cortex	0.0870422	0.141522	0.187538	0.142875	0.217203	0.276512	0.314096	0.499401
	Insular Cortex	0.133198	0.228258	0.215882	0.157632	0.454804	0.30488	0.327055	0.528679
	Cingulate Cortex	0.285252	0.208721	0.207345	0.189079	0.437869	0.42415	0.660154	1.18818
	Association Cortex	0.0885523	0.0996937	0.0933058	0.11055	0.245767	0.217716	0.313318	0.36855
	Hypothalamus	0.0461941	0.0647612	0.0718144	0.0773842	0.178032	0.31226	0.244269	0.342506
	PAG	0.134326	0.109819	0.250227	0.233476	0.205611	0.258349	0.213084	0.222433
	Caudate putamen	0.0792429	0.0857156	0.216266	0.382008	0.350344	0.430271	0.228252	0.301357
	Cerebellum	0.403203	1.09796	0.746852	0.64896	0.866812	1.05356	0.951982	1.30985

## Sheet: ActivatedVolume_DataRep
Data shows mean activated brain volume (as percentage of total regional volume)
Mean
RTX		T40	T42	T44	T46	T48	T50	T52	T54
	Brain Total	8.5087	11.631	1.87945	6.93293	12.2654	3.895	11.2542	7.62803		Figure 2
	Pons	13.2675	5.70176	4.49562	4.93421	3.83772	4.05702	10.8553	5.15351		S2 Figure
	Tegmentum	13.7682	5.31401	2.657	4.9517	10.1449	3.74396	11.9565	9.90338
	Inferior Colliculi	21.3692	13.2285	0.555042	9.71327	14.9861	7.30806	17.5763	17.8538
	Superior Colliculi	20.6535	15.783	0.0616523	2.95931	13.8101	8.13813	13.9951	13.6252
	Gigantocellular Nucleus	8.59008	3.92157	1.77404	2.05415	16.4333	2.80112	7.18955	11.1111
	Medulla	6.86275	7.51634	2.61438	0.163399	8.66013	5.22876	2.94118	2.61438
	Lateral Thalamus	9.90695	13.5639	1.13032	0.0664893	12.234	4.65426	17.7527	6.84838
	Medial Thalamus	13.948	10.9929	2.00946	0	12.766	1.65485	11.4657	9.81087
	Secondary Somatosensory Cortex	3.57698	16.4852	0.233281	9.95332	15.5521	2.72162	13.6859	7.69828
	Primary Somatosensory Cortex	8.92902	16.5006	0.29888	12.5405	13.9103	2.49066	19.9004	7.93276
	Insular Cortex	2.27273	11.2397	3.18182	11.8182	12.6033	1.23967	4.66944	4.25618
	Cingulate Cortex	7.50879	11.6273	4.97238	6.25315	10.7735	2.10949	13.7117	7.58415
	Association Cortex	3.14587	11.4236	2.81196	12.0914	6.04569	2.9877	8.98067	6.46749
	Hypothalamus	7.20068	5.45376	1.44866	2.2582	12.9101	4.17554	6.22069	7.15808
	PAG	20.3431	12.9902	0.857843	5.7598	15.4412	4.65686	12.5	15.4412
	Caudate putamen	6.46006	12.3164	1.24774	3.66271	12.578	0.321997	6.62106	5.09157
	Cerebellum	11.4847	14.5323	1.604	4.35647	13.2042	6.62134	13.5506	10.1822
Baseline	Brain Total	5.14488	8.09972	7.62485	4.21839	9.82919	23.1531	37.0366	37.431		Figure 2
	Pons	4.75087	9.61762	6.37312	11.7034	5.67787	13.1518	18.7717	8.86443		S2 Figure
	Tegmentum	7.11111	8.82539	6.79365	9.20634	10.1587	12.5715	24.9523	14.1587
	Inferior Colliculi	3.14619	9.39019	7.26043	8.80934	11.6651	16.215	34.7049	24.2982
	Superior Colliculi	3.92093	15.5519	6.52393	4.51401	11.4992	21.6805	44.3494	41.2192
	Gigantocellular Nucleus	8.30484	6.69272	7.13238	6.44846	7.18124	6.15535	6.25305	13.7274
	Medulla	5.29101	2.99824	5.20283	0.705468	2.55732	8.81835	9.17109	16.4022
	Lateral Thalamus	4.95659	12.9884	11.2156	5.39075	14.1824	27.207	52.5688	60.6731
	Medial Thalamus	4.24559	13.5206	15.6107	3.98433	10.7773	32.4625	60.7446	62.9654
	Secondary Somatosensory Cortex	6.39771	6.80521	8.59823	3.34148	10.0652	26.6911	58.5982	55.705
	Primary Somatosensory Cortex	4.76755	8.57368	8.75149	3.3386	9.54827	27.7624	50.9943	55.0243
	Insular Cortex	5.08623	7.82327	8.40519	3.46983	10.0647	22.8017	37.6078	31.444
	Cingulate Cortex	2.85301	8.13832	11.0439	4.58848	12.0431	33.605	53.0106	55.7455
	Association Cortex	3.43262	9.04467	8.58154	4.08645	9.77115	27.3429	38.7032	36.6509
	Hypothalamus	2.86446	11.1784	6.21799	4.05217	9.47836	19.6554	26.1994	26.1994
	PAG	5.76671	12.7785	9.76409	5.308	11.4679	17.1691	39.384	31.9135
	Caudate putamen	13.0037	8.14308	7.93265	2.0305	10.7417	25.2814	48.8164	37.9483
	Cerebellum	5.85169	5.24297	6.98168	6.14429	7.661	17.212	20.7465	27.3112
Standard error of the mean		T40	T42	T44	T46	T48	T50	T52	T54
RTX	Brain Total	2.64616	5.99389	0.5357	3.6737	7.81368	1.88146	5.23104	2.66734		Figure 2
	Pons	8.39316	6.34407	12.1941	10.6783	10.5222	8.16511	13.1174	7.78213		S2 Figure
	Tegmentum	8.42732	3.35729	1.39282	2.24894	6.93866	2.37665	8.68431	7.54033
n=	Inferior Colliculi	6.07145	7.85497	0.558659	2.34445	11.2246	5.33983	12.6598	4.77318
9	Superior Colliculi	12.8057	11.2298	0.33072	0.500001	10.4223	3.75	10.1973	1.66771
	Gigantocellular Nucleus	4.66364	5.53921	5.85129	3.80071	4.93949	4.44283	6.10527	5.06575
	Medulla	4.06449	4.22501	4.20803	6.86275	3.40008	3.12075	5.27262	3.56934
	Lateral Thalamus	4.87588	10.8962	0.788117	0.0664893	11.498	4.22404	11.3876	3.97452
	Medial Thalamus	6.49149	10.4655	1.6485	#DIV/0!	11.8476	1.39735	10.3108	7.66273
	Secondary Somatosensory Cortex	8.79612	8.09186	1.86049	6.29926	7.62955	3.43977	8.55594	1.84619
	Primary Somatosensory Cortex	1.42317	5.58253	2.2772	5.92139	3.55563	1.4667	5.20013	2.46924
	Insular Cortex	1.4739	8.064	2.33991	7.73845	8.42962	0.933875	3.62118	2.41427
	Cingulate Cortex	3.28477	4.71308	2.42728	3.16447	8.91819	0.800862	8.0032	3.75925
	Association Cortex	2.14615	4.93861	0.541822	3.94592	4.51872	2.5015	2.38826	3.60948
	Hypothalamus	2.82064	3.94741	0.827837	1.15474	8.21055	3.59467	3.80354	3.80634
	PAG	10.4264	8.47937	0.730169	3.47702	10.9325	4.38787	8.31279	7.18559
	Caudate putamen	3.2272	10.7041	1.24774	3.39318	10.542	0.192767	5.69227	3.67905
	Cerebellum	3.55276	6.03645	0.52252	2.42506	8.20004	4.34097	7.05444	4.37201
Baseline	Brain Total	2.20449	2.83077	3.57811	1.49875	4.01889	4.60653	4.83592	3.56435		Figure 2
	Pons	2.75327	2.61804	2.97434	2.86752	3.24645	2.49018	1.91533	2.79637		S2 Figure
	Tegmentum	3.60469	3.99149	3.48568	5.4044	6.13295	5.3175	6.58453	5.33643
n=	Inferior Colliculi	2.94536	5.64412	5.27334	1.46915	6.28752	7.1301	7.78799	6.38163
18	Superior Colliculi	2.06943	7.0567	6.46009	5.33525	6.78769	8.83123	8.49346	5.96357
	Gigantocellular Nucleus	3.93324	4.59783	5.65296	3.96457	4.75179	4.44295	3.40722	4.10916
	Medulla	2.35419	3.36516	2.57595	1.90126	2.1277	2.34396	2.11714	1.70758
	Lateral Thalamus	3.06476	6.97508	5.1631	3.33529	6.79608	7.32462	8.74906	7.45286
	Medial Thalamus	2.67583	7.32948	6.01279	2.60418	5.31217	9.0528	8.65101	7.4405
	Secondary Somatosensory Cortex	1.00311	1.12365	2.70842	2.5522	5.05728	6.46743	7.78895	5.32756
	Primary Somatosensory Cortex	1.69412	3.79375	3.82788	1.76965	4.44387	5.62863	6.00873	6.14828
	Insular Cortex	2.85693	4.15824	5.07087	2.0867	4.55465	6.04129	6.84977	6.8777
	Cingulate Cortex	1.74819	3.99289	5.31691	2.12448	4.70263	6.58305	7.31321	5.2686
	Association Cortex	1.98478	3.48863	2.66241	1.66714	4.87909	4.77734	4.46409	4.01231
	Hypothalamus	1.48921	4.8304	2.62171	2.75783	3.44214	5.38201	5.05876	6.18965
	PAG	3.14303	5.87739	3.80005	2.2655	6.74305	5.74833	9.16673	5.65149
	Caudate putamen	6.6309	5.32149	4.82986	1.26766	3.61239	7.1173	8.22124	8.60675
	Cerebellum	1.93016	1.17813	3.90011	3.55716	4.31575	4.32733	4.01682	4.1419
Standard deviation		T40	T42	T44	T46	T48	T50	T52	T54
RTX	Brain Total	7.93849	17.9817	1.6071	11.0211	23.4411	5.64439	15.6931	8.00203		Figure 2
	Pons	25.1795	19.0322	36.5824	32.0349	31.5667	24.4953	39.3523	23.3464		S2 Figure
	Tegmentum	25.282	10.0719	4.17847	6.74683	20.816	7.12996	26.0529	22.621
n=	Inferior Colliculi	30.5024	22.9576	1.66513	20.0291	33.1852	17.7532	33.1707	27.857
9	Superior Colliculi	30.6648	27.918	0.184957	4.9396	33.1724	24.4143	27.3619	16.7547
	Gigantocellular Nucleus	13.9909	16.6176	17.5539	11.4021	14.8185	13.3285	18.3158	15.1972
	Medulla	12.1935	12.675	12.6241	20.5883	10.2002	9.36225	15.8178	10.708
	Lateral Thalamus	14.6276	32.6885	2.36435	0.199468	34.4941	12.6721	34.1628	11.9236
	Medial Thalamus	19.4745	31.3965	4.94551	#DIV/0!	35.5429	4.19205	30.9324	22.9882
	Secondary Somatosensory Cortex	8.73713	34.8574	0.494865	22.9533	34.1112	7.65398	30.2356	14.6508
	Primary Somatosensory Cortex	17.0509	24.2055	0.595712	27.181	30.3645	4.03322	24.6288	12.2401
	Insular Cortex	4.42171	24.192	7.01974	23.2153	25.2889	2.80162	10.8636	7.2428
	Cingulate Cortex	9.85431	14.1392	7.28183	9.4934	26.7546	2.40259	24.0096	11.2777
	Association Cortex	4.26951	16.7476	6.83159	17.7642	10.6669	4.4001	15.6004	7.40773
	Hypothalamus	8.46191	11.8422	2.48351	3.46421	24.6316	10.784	11.4106	11.419
	PAG	31.2792	25.4381	2.19051	10.4311	32.7974	13.1636	24.9384	21.5568
	Caudate putamen	9.6816	32.1124	3.74321	10.1795	31.6259	0.578302	17.0768	11.0372
	Cerebellum	10.6583	18.1093	1.56756	7.27517	24.6001	13.0229	21.1633	13.116
Baseline	Brain Total	9.35285	12.0099	15.1807	6.35868	17.0507	19.5439	20.5171	15.1222		Figure 2
	Pons	11.6811	11.1074	12.6191	12.1658	13.7735	10.565	8.12605	11.864		S2 Figure
	Tegmentum	15.2934	16.9345	14.7885	22.9289	26.0199	22.5602	27.9358	22.6405
n=	Inferior Colliculi	6.34872	19.5352	19.8195	22.2944	28.8118	24.7775	36.3048	22.2932
18	Superior Colliculi	10.3984	29.4173	15.8317	10.274	28.1903	26.3982	38.6609	31.2353
	Gigantocellular Nucleus	16.6873	19.507	23.9835	16.8202	20.1601	18.8499	14.4556	17.4337
	Medulla	9.98798	14.2772	10.9288	8.06635	9.02708	9.94456	8.98226	7.24465
	Lateral Thalamus	13.0027	29.5928	21.9052	14.1504	28.8333	31.0757	37.1191	31.6198
	Medial Thalamus	11.3526	31.0964	25.5101	11.0486	22.5376	38.4078	36.7031	31.5674
	Secondary Somatosensory Cortex	17.0402	20.9881	23.4078	10.8853	16.463	29.5405	31.4467	28.8032
	Primary Somatosensory Cortex	10.116	16.0972	18.0638	7.24929	17.773	24.8366	27.1835	22.9174
	Insular Cortex	12.1209	17.6419	21.5139	8.85312	19.3237	25.631	29.0611	29.1796
	Cingulate Cortex	7.41692	16.9404	22.5577	9.01339	19.9516	27.9295	31.0273	22.3528
	Association Cortex	7.18756	16.0955	16.2403	7.50797	18.8538	23.8803	25.4929	26.0849
	Hypothalamus	6.31819	20.4936	11.123	11.7005	14.6038	22.8339	21.4625	26.2605
	PAG	13.3348	24.9356	16.1223	9.61172	28.6084	24.3881	38.8911	23.9772
	Caudate putamen	28.1325	22.5772	20.4914	5.37822	15.3261	30.1961	34.8798	36.5154
	Cerebellum	8.18898	4.99838	16.5468	15.0918	18.3102	18.3593	17.0419	17.5726

## Sheet: NetworkParameters_DataRep
K = 10
Mean
Gamma
	T40	T42	T44	T46	T48	T50	T52	T54
Baseline	11.3144	12.0455	11.7273	13.0091	12.5332	12.1576	11.5484	12.2208
RTX	12.7793	13.5357	11.46	13.1963	13.6481	12.1875	12.7434	12.0422
Lambda
	40°C	42°C	44°C	46°C	48°C	50°C	52°C	54°C
Baseline	1.23474	1.01743	1.17049	0.851593	1.12318	1.17209	1.5146	1.36198
RTX	0.837428	1.0766	0.626966	0.955133	1.25886	0.856277	1.41689	1.04322
Sigma
	40°C	42°C	44°C	46°C	48°C	50°C	52°C	54°C
Baseline	9.59119	13.5206	11.9087	16.4506	13.7919	13.0054	8.36839	9.40972
RTX	15.5361	14.0182	18.2785	14.3503	11.0837	14.7582	9.11484	11.605
SEM
Gamma
	40°C	42°C	44°C	46°C	48°C	50°C	52°C	54°C
Baseline	0.308364	0.514867	0.306028	0.580757	0.598404	0.451976	0.352879	1.13001
RTX	0.759484	0.859851	0	0.160018	0.883251	0.523895	1.32798	0.395045
Lambda
	40°C	42°C	44°C	46°C	48°C	50°C	52°C	54°C
Baseline	0.140758	0.136723	0.235428	0.111669	0.193443	0.130089	0.0944912	0.302635
RTX	0.058161	0.172537	0	0.136003	0.09872	0.0978254	0.0636184	0.0945398
Sigma
	40°C	42°C	44°C	46°C	48°C	50°C	52°C	54°C
Baseline	1.2598	2.17057	2.01828	2.24209	2.25601	1.7405	0.934147	2.26018
RTX	1.46338	3.00725	0	1.87585	1.29347	2.29788	1.34652	0.68141
Stabw										n
Gamma										Number of animals (=networks) that survived the threshold of k=10
	40°C	42°C	44°C	46°C	48°C	50°C	52°C	54°C			40°C	42°C	44°C	46°C	48°C	50°C	52°C	54°C
Baseline	0.534103	1.26116	0.684299	1.16151	1.58323	1.7505	1.36669	1.13001		Baseline	3	6	5	4	7	15	15	17
RTX	1.51897	1.48931	0	0.2263	1.52984	0.7409	0.08997	0.395045		RTX	4	3	1	2	3	2	2	3
Lambda
	40°C	42°C	44°C	46°C	48°C	50°C	52°C	54°C
Baseline	0.2438	0.334902	0.526433	0.223337	0.511802	0.503832	0.365963	0.302635
RTX	0.116322	0.298842	0	0.192337	0.170988	0.138346	0.08997	0.0945398
Sigma
	40°C	42°C	44°C	46°C	48°C	50°C	52°C	54°C
Baseline	2.18203	5.31679	4.51302	4.48417	5.96883	6.74091	3.61793	2.26018
RTX	2.92676	5.2087	0	2.65285	2.24035	3.2497	1.90426	0.68141
